# Supplementary material for: Riverine Landscape Patch Heterogeneity Drives Riparian Ant Assemblages in the Scioto River Basin, USA
Source: PLoS One. 2015 Apr 20;10(4):e0124807. doi: 10.1371/journal.pone.0124807 (PMC4403917; doi:10.1371/journal.pone.0124807)
Supplement: S1 Table — Species distributions (relative abundance) by land cover and patch type, along with lat/longs for each quadrat/sample location. (XLSX) [file pone.0124807.s003.xlsx]

## Sheet: Scioto ant distributions
S1 Table. Species Distributions.
Species distributions (relative abundance) by land cover and patch type, along with lat/longs for each quadrat/sample location.
LONGITUDE	LATITUDE	SPECIES																							LAND COVER	PATCH TYPE	SITE ID
		Formica subsericea	Camponotus sp.	Lasius neoniger	Aphaenogaster fulva	Aphaenogaster treatae	Aphaenogaster tennesseensis	Myrmica americana	Myrmica punctiventris	Formica exsectoides	Formica sp.	Tapinoma sessile	Formica sp.	Crematogaster pilosa	Crematogaster cerasi	Solenopsis texana	Solenopsis molesta	Proceratium silaceum	Temnothorax curvispinosus	Temnothorax longispinosus	Camponotus pennsylvanicus	Camponotus nearcticus	Camponotus subbarbatus	Camponotus novaeboracensis
-83.0028	39.932	5	0	0	0	0	0	0	0	0	0	0	0	0	0	1	0	0	0	0	0	0	0	0	Developed	Woody vegetation	Site_4
-83.0027	39.932	6	0	0	0	0	0	0	0	0	0	0	0	0	0	0	0	0	0	0	0	0	0	0	Developed	Woody vegetation	Site_4
-83.0024	39.932	5	0	0	0	0	8	0	0	0	0	0	0	0	0	0	0	0	5	0	0	0	0	0	Developed	Woody vegetation	Site_4
-83.0032	39.9301	2	0	0	0	0	117	0	0	0	0	0	0	0	0	0	0	0	0	0	0	0	0	0	Developed	Woody vegetation	Site_4
-83.0031	39.9301	15	0	0	1	0	0	0	0	0	0	0	0	0	0	0	0	0	0	0	0	0	0	0	Developed	Woody vegetation	Site_4
-83.0028	39.9301	13	0	0	1	0	1	0	0	0	0	0	0	0	0	0	0	0	0	0	0	11	0	0	Developed	Woody vegetation	Site_4
-83.0027	39.9301	5	0	0	0	0	7	3	0	0	0	93	0	0	0	0	0	0	0	0	0	0	0	0	Developed	Woody vegetation	Site_4
-83.0025	39.932	2	0	0	0	0	0	0	0	0	0	0	0	0	0	0	0	0	0	0	0	0	0	0	Developed	Woody vegetation	Site_4
-83.0032	39.9281	2	0	0	1	0	0	0	0	0	0	0	0	0	0	0	0	0	0	0	0	0	0	0	Developed	Woody vegetation	Site_4
-83.0033	39.9281	6	0	0	0	0	0	0	0	0	0	0	0	0	0	0	0	0	0	0	0	0	0	0	Developed	Woody vegetation	Site_4
-83.0036	39.9282	3	0	0	0	0	0	0	0	0	0	0	0	0	0	0	0	0	0	2	0	0	0	0	Developed	Swamp	Site_4
-83.004	39.9282	5	0	0	0	0	0	0	0	0	0	0	0	0	0	0	0	0	0	0	0	0	0	0	Developed	Mud	Site_4
-83.0042	39.9268	0	0	0	0	0	0	0	0	0	0	4	0	0	0	0	0	0	0	0	0	0	0	0	Developed	Mud	Site_4
-83.0037	39.9268	22	0	0	0	0	5	0	0	0	0	0	0	0	0	0	0	0	0	0	0	0	0	0	Developed	Swamp	Site_4
-83.0045	39.9308	3	0	0	0	0	0	0	0	6	0	4	0	0	0	0	0	0	0	0	0	0	0	1	Developed	Mud	Site_4
-83.004	39.9314	0	0	0	0	0	0	0	0	0	0	0	0	0	0	0	0	0	0	0	0	0	0	0	Developed	Mud	Site_4
-82.9745	39.3403	0	0	0	0	0	0	0	0	0	0	0	0	0	0	0	0	0	0	0	0	0	0	0	Developed	Lawn	Site_7
-82.9745	39.3406	0	0	0	0	0	0	0	4	0	0	0	0	0	0	0	0	0	0	0	0	0	0	0	Developed	Woody vegetation	Site_7
-82.9745	39.3407	9	0	0	0	0	0	0	0	0	0	0	0	0	0	0	0	0	0	0	0	0	0	0	Developed	Woody vegetation	Site_7
-82.9745	39.3405	0	0	0	0	0	0	0	0	0	0	5	0	0	0	0	0	0	0	0	0	0	0	0	Developed	Lawn	Site_7
-82.9718	39.3414	7	0	0	0	0	14	0	0	0	0	0	0	0	1	0	0	0	0	0	0	0	0	0	Developed	Woody vegetation	Site_7
-82.8462	39.1849	0	0	0	0	0	0	0	1	0	0	0	0	0	0	0	0	0	0	0	0	0	0	0	Mixed	Crop	Site_9
-82.9717	39.3408	2	0	0	0	0	17	0	0	0	0	0	0	0	0	0	0	0	0	0	0	0	0	0	Developed	Lawn	Site_7
-82.9718	39.3406	7	0	0	0	0	6	0	1	0	0	0	0	0	0	0	0	0	0	0	0	0	0	0	Developed	Lawn	Site_7
-82.9717	39.341	0	0	0	1	0	0	0	0	0	0	0	0	0	0	0	0	0	0	0	0	0	0	0	Developed	Woody vegetation	Site_7
-82.97	39.3417	5	0	0	0	0	110	0	0	28	0	0	0	0	0	0	0	0	0	0	0	0	0	0	Developed	Woody vegetation	Site_7
-82.97	39.3417	0	0	0	0	0	0	0	0	0	0	0	0	0	0	0	0	0	0	0	0	0	0	0	Developed	Woody vegetation	Site_7
-82.97	39.3415	14	0	0	0	0	0	1	0	0	0	0	0	0	1	0	0	0	0	0	0	0	0	0	Developed	Woody vegetation	Site_7
-82.97	39.3409	13	0	0	0	0	0	0	0	0	0	0	0	0	0	0	0	0	0	0	0	0	0	0	Developed	Lawn	Site_7
-82.97	39.341	0	0	0	0	0	0	0	0	0	0	0	0	0	0	0	0	0	5	0	0	0	0	0	Developed	Lawn	Site_7
-82.97	39.3414	0	0	0	0	0	0	1	0	0	0	0	0	0	0	0	1	0	0	0	0	0	0	0	Developed	Woody vegetation	Site_7
-82.9282	39.2851	12	0	0	0	0	15	0	0	0	0	0	0	0	0	0	0	0	0	0	0	0	3	0	Mixed	Woody vegetation	Site_8
-82.9281	39.2851	4	0	0	0	0	0	0	0	0	0	25	0	0	0	4	0	0	0	0	0	0	0	0	Mixed	Woody vegetation	Site_8
-82.928	39.2851	16	0	0	0	0	250	0	0	0	0	14	0	0	0	0	0	0	0	0	0	0	0	0	Mixed	Woody vegetation	Site_8
-82.9278	39.2851	0	0	0	0	0	0	2	0	0	0	0	0	0	0	0	0	0	0	2	0	0	0	0	Mixed	Crop	Site_8
-82.927	39.2851	0	0	0	0	0	0	0	0	0	0	0	0	0	1	0	0	0	0	0	0	0	0	0	Mixed	Crop	Site_8
-82.9273	39.2851	10	0	0	0	0	0	0	0	0	0	28	0	0	0	0	0	0	0	0	0	0	0	0	Mixed	Crop	Site_8
-82.9282	39.287	0	0	0	0	0	19	0	0	0	0	19	0	0	0	0	0	0	0	0	0	0	0	0	Mixed	Woody vegetation	Site_8
-82.9279	39.287	8	0	0	0	0	0	0	0	0	0	16	0	0	0	0	0	0	1	0	0	0	1	0	Mixed	Woody vegetation	Site_8
-82.9278	39.287	3	0	0	0	0	0	0	0	0	0	5	0	0	3	0	0	0	0	0	0	0	0	0	Mixed	Woody vegetation	Site_8
-83.0044	39.9321	0	0	1	1	0	0	0	0	0	0	9	0	0	0	0	0	0	0	0	0	0	0	0	Developed	Swamp	Site_4
-83.0045	39.9321	0	0	1	0	0	21	0	1	13	0	28	0	0	0	0	0	0	0	0	0	0	4	0	Developed	Swamp	Site_4
-83.0047	39.9321	5	0	0	0	0	0	0	0	0	0	0	0	0	0	0	0	0	0	0	0	0	0	0	Developed	Woody vegetation	Site_4
-83.0049	39.9321	4	0	0	0	0	0	0	0	0	0	0	0	0	0	0	0	0	0	0	0	0	0	0	Developed	Woody vegetation	Site_4
-83.005	39.9322	8	0	0	0	0	0	0	1	0	0	9	0	0	0	0	0	0	0	0	0	0	0	0	Developed	Woody vegetation	Site_4
-83.0046	39.9318	7	0	0	0	0	0	0	0	9	0	0	0	0	0	0	0	0	0	0	0	0	0	0	Developed	Swamp	Site_4
-83.0048	39.9308	21	0	0	0	0	5	0	0	17	0	0	0	0	0	0	0	1	0	0	0	1	0	0	Developed	Woody vegetation	Site_4
-83.005	39.9308	0	0	0	0	0	0	0	0	20	0	0	0	0	0	0	0	0	0	0	0	0	0	0	Developed	Woody vegetation	Site_4
-83.0052	39.9308	11	0	1	2	0	3	0	0	18	0	0	0	0	0	0	0	0	0	0	0	0	0	0	Developed	Woody vegetation	Site_4
-83.0051	39.9308	12	0	0	0	0	0	0	0	0	0	0	0	0	0	0	0	0	0	0	0	0	0	0	Developed	Woody vegetation	Site_4
-83.005	39.9243	5	0	0	0	0	7	0	0	0	0	30	0	0	0	0	0	0	0	0	0	0	0	0	Developed	Woody vegetation	Site_4
-83.0052	39.9244	0	0	0	0	0	19	0	0	21	0	0	0	0	0	0	0	0	0	0	0	0	0	0	Developed	Woody vegetation	Site_4
-83.0047	39.9243	0	0	0	0	0	4	0	0	0	0	0	0	0	0	0	4	0	0	0	0	0	0	0	Developed	Woody vegetation	Site_4
-82.8472	39.1889	16	0	0	0	0	0	0	0	0	0	30	0	0	0	0	0	0	0	0	0	0	0	0	Mixed	Crop	Site_9
-82.8474	39.189	22	0	0	0	0	0	0	0	11	0	12	0	0	0	0	0	0	0	0	2	0	0	0	Mixed	Crop	Site_9
-82.8464	39.1888	7	0	0	0	0	80	0	0	2	0	0	0	0	0	2	0	0	0	0	0	0	0	0	Mixed	Woody vegetation	Site_9
-82.8456	39.1905	0	0	0	0	0	0	0	0	0	0	0	0	0	0	0	0	0	0	0	0	0	0	0	Mixed	Woody vegetation	Site_9
-82.8457	39.1905	0	0	0	0	0	0	0	1	0	0	7	0	0	0	0	0	0	0	0	0	0	0	0	Mixed	Woody vegetation	Site_9
-82.8462	39.1905	0	0	0	0	0	0	0	0	21	0	35	0	0	0	0	0	0	0	0	0	0	0	2	Mixed	Crop	Site_9
-82.847	39.1906	0	0	0	0	0	0	0	0	0	0	0	0	0	2	0	0	0	0	0	0	0	0	0	Mixed	Crop	Site_9
-82.9776	39.3437	1	0	0	0	0	0	0	0	0	0	8	0	0	0	0	0	0	0	0	0	0	0	0	Developed	Swamp	Site_7
-82.9781	39.3431	2	0	0	0	0	0	0	0	0	0	0	0	0	0	0	0	0	0	0	0	0	0	0	Developed	Swamp	Site_7
-82.9787	39.3426	0	0	0	0	0	0	0	0	0	0	0	0	0	0	0	0	0	0	0	0	0	0	0	Developed	Swamp	Site_7
-82.979	39.3423	3	0	0	0	0	0	0	2	0	0	0	0	0	0	0	0	0	0	0	0	0	0	0	Developed	Swamp	Site_7
-82.9794	39.3419	6	0	0	1	0	0	0	0	0	0	26	0	0	0	0	0	0	0	0	0	2	0	0	Developed	Gravel	Site_7
-82.9792	39.3421	13	0	0	0	3	0	0	0	0	0	27	0	0	0	0	0	0	0	0	0	0	0	0	Developed	Woody vegetation	Site_7
-82.9789	39.3417	0	0	0	0	0	2	0	0	19	1	44	0	0	0	0	0	1	0	0	0	2	0	0	Developed	Woody vegetation	Site_7
-82.9773	39.3416	0	0	0	0	0	0	0	0	3	0	43	0	0	0	0	0	0	0	0	0	0	0	0	Developed	Woody vegetation	Site_7
-82.9767	39.3425	0	0	0	0	1	0	0	0	0	0	0	0	0	0	0	0	0	0	0	0	0	0	0	Developed	Lawn	Site_7
-82.9772	39.3418	5	0	0	0	0	0	0	0	0	0	7	0	0	0	0	0	0	0	0	0	0	0	0	Developed	Swamp	Site_7
-82.9775	39.3411	13	0	0	0	0	0	0	0	0	0	20	0	0	1	0	0	0	0	0	0	0	0	0	Developed	Gravel	Site_7
-82.9744	39.3418	0	12	0	0	0	0	0	0	0	0	0	0	0	0	0	0	0	0	0	0	0	0	0	Developed	Mud	Site_7
-82.9282	39.2893	1	0	0	0	0	0	0	0	13	4	0	0	0	0	0	6	0	0	0	0	0	4	0	Mixed	Woody vegetation	Site_8
-82.9279	39.2892	1	0	0	0	0	5	0	0	0	0	16	0	0	0	0	0	0	0	0	0	0	0	0	Mixed	Woody vegetation	Site_8
-82.9275	39.2892	0	0	0	0	0	0	0	0	0	0	0	0	0	0	0	0	0	0	0	0	0	0	0	Mixed	Woody vegetation	Site_8
-82.9272	39.2892	14	0	0	0	0	0	0	0	0	0	0	0	0	0	0	0	0	0	0	0	0	2	0	Mixed	Crop	Site_8
-82.8416	39.1856	23	0	0	0	0	0	0	0	0	0	7	0	0	0	0	0	0	5	0	0	0	0	0	Mixed	Woody vegetation	Site_9
-82.8418	39.1854	1	0	0	0	0	0	0	1	0	0	17	0	0	0	0	0	0	0	0	0	0	0	0	Mixed	Woody vegetation	Site_9
-82.842	39.1852	0	0	0	0	0	0	0	2	0	0	19	0	0	0	0	0	0	0	0	0	0	0	0	Mixed	Woody vegetation	Site_9
-82.8424	39.1849	0	0	0	0	0	0	0	0	0	0	21	0	0	0	2	0	0	0	0	0	0	0	0	Mixed	Swamp	Site_9
-82.8434	39.1841	0	0	0	0	0	0	0	0	0	0	0	0	0	0	0	0	0	0	0	0	0	0	0	Mixed	Shrub	Site_9
-82.8436	39.1838	16	0	1	3	0	22	0	0	31	0	0	0	0	0	0	0	0	0	0	4	0	0	0	Mixed	Gravel	Site_9
-82.8437	39.1838	6	0	0	0	0	5	0	0	17	0	0	0	0	0	0	0	0	5	0	0	0	0	0	Mixed	Gravel	Site_9
-83.0063	39.9268	4	0	0	0	0	0	0	0	0	0	0	0	0	0	0	0	0	0	0	0	0	0	0	Developed	Woody vegetation	Site_4
-83.0062	39.9268	23	0	0	0	0	29	0	0	0	0	0	0	0	0	2	0	0	0	0	0	0	0	0	Developed	Woody vegetation	Site_4
-83.0061	39.9268	3	0	0	0	0	1	0	0	0	0	0	0	0	0	0	0	0	0	0	0	0	0	0	Developed	Woody vegetation	Site_4
-83.0054	39.9288	4	0	0	0	0	0	0	0	0	0	0	0	0	2	0	0	0	0	0	0	0	0	0	Developed	Woody vegetation	Site_4
-83.0053	39.9288	3	0	0	0	0	0	0	0	0	0	0	0	0	0	0	0	0	0	0	0	0	0	0	Developed	Woody vegetation	Site_4
-83.0051	39.9287	23	0	0	0	0	0	0	0	0	0	0	0	0	0	0	0	0	0	0	0	0	0	0	Developed	Woody vegetation	Site_4
-83.005	39.9287	8	0	0	0	0	0	0	0	0	0	0	0	0	0	0	0	0	0	0	0	0	0	0	Developed	Woody vegetation	Site_4
-83.005	39.9287	27	0	0	0	0	0	1	0	0	8	0	0	0	0	0	0	0	0	0	0	0	0	0	Developed	Woody vegetation	Site_4
-83.0047	39.9291	9	0	0	0	0	274	0	0	0	0	0	0	0	0	0	0	0	0	0	0	0	0	0	Developed	Woody vegetation	Site_4
-83.0071	39.925	4	0	0	0	0	11	0	0	0	0	6	0	0	0	0	0	0	0	0	0	0	0	0	Developed	Woody vegetation	Site_4
-83.0068	39.9249	7	0	0	0	0	0	0	0	0	0	0	0	0	1	0	0	0	0	1	0	0	0	0	Developed	Woody vegetation	Site_4
-83.0065	39.9249	9	0	5	0	1	18	0	0	0	0	0	0	0	0	0	0	0	0	0	0	0	0	0	Developed	Swamp	Site_4
-83.0062	39.9247	3	0	0	0	0	0	0	0	0	0	0	0	0	0	0	0	0	0	0	0	0	0	0	Developed	Swamp	Site_4
-83.006	39.9247	0	0	0	0	0	0	0	1	6	0	0	0	0	0	0	1	0	0	0	0	0	0	0	Developed	Woody vegetation	Site_4
-83.0058	39.9246	1	0	0	0	0	0	0	0	12	0	45	29	0	0	0	0	0	0	0	0	0	0	0	Developed	Woody vegetation	Site_4
-82.9742	39.3434	19	0	0	0	0	36	0	0	0	0	0	0	0	0	0	0	0	0	0	0	0	0	0	Developed	Shrub	Site_7
-82.9743	39.343	0	0	0	0	0	0	0	0	0	0	8	0	0	0	0	0	0	0	0	0	0	0	0	Developed	Woody vegetation	Site_7
-82.9743	39.3427	0	0	0	0	0	0	0	0	0	0	18	0	0	0	0	0	0	0	0	0	0	0	0	Developed	Woody vegetation	Site_7
-82.9743	39.3423	4	0	0	0	0	0	0	0	0	0	0	0	0	0	0	0	0	0	0	0	0	0	0	Developed	Woody vegetation	Site_7
-82.9743	39.3421	3	0	0	0	0	0	0	0	0	0	0	0	0	0	0	0	0	0	1	0	0	0	0	Developed	Swamp	Site_7
-82.9744	39.342	15	0	0	0	0	0	0	0	0	0	11	0	0	0	0	0	0	1	0	0	0	0	0	Developed	Swamp	Site_7
-82.9719	39.3425	10	0	0	0	0	0	0	1	0	0	0	0	0	0	0	0	0	0	0	0	0	0	0	Developed	Mud	Site_7
-82.9719	39.3427	8	0	0	0	0	9	0	0	0	0	10	0	0	0	0	0	0	0	0	0	0	0	0	Developed	Swamp	Site_7
-83.0468	39.0594	14	0	0	0	0	54	0	0	0	0	0	0	0	0	0	0	0	0	0	0	0	0	0	Mixed	Woody vegetation	Site_11
-83.0469	39.0594	1	0	0	0	0	0	0	0	0	0	0	0	0	0	0	0	0	0	0	0	0	0	0	Mixed	Woody vegetation	Site_11
-83.047	39.0594	9	0	0	0	0	0	0	0	0	0	0	0	0	0	1	0	0	0	0	0	0	0	0	Mixed	Woody vegetation	Site_11
-83.0471	39.0595	2	0	0	0	0	26	0	0	0	0	10	0	0	1	0	0	0	0	0	0	0	0	0	Mixed	Woody vegetation	Site_11
-83.0456	39.0622	12	0	0	0	0	0	0	0	0	0	5	0	0	0	0	0	0	0	0	0	0	0	0	Mixed	Woody vegetation	Site_11
-83.0455	39.0621	7	0	0	0	0	0	0	1	0	0	2	0	0	0	0	0	0	0	0	0	0	0	0	Mixed	Woody vegetation	Site_11
-83.0456	39.0622	7	0	0	0	0	0	0	0	0	0	0	0	0	0	0	0	1	0	0	0	6	0	0	Mixed	Woody vegetation	Site_11
-83.0439	39.065	7	0	0	0	0	0	0	0	0	0	16	0	0	2	0	0	0	0	1	1	0	0	1	Mixed	Woody vegetation	Site_11
-83.044	39.065	0	0	0	0	0	0	0	0	0	0	0	0	0	0	0	0	0	0	0	0	0	0	0	Mixed	Woody vegetation	Site_11
-83.044	39.065	2	0	0	0	0	0	0	0	0	0	9	0	0	0	0	0	0	0	0	0	0	0	0	Mixed	Woody vegetation	Site_11
-83.0423	39.0674	0	0	0	0	0	0	1	0	0	0	0	0	0	0	0	0	0	0	0	0	0	0	0	Mixed	Woody vegetation	Site_11
-83.0424	39.0675	4	0	0	0	0	1	0	0	0	0	0	0	0	0	0	0	0	0	0	0	0	0	0	Mixed	Woody vegetation	Site_11
-83.0427	39.0675	0	0	0	0	0	0	0	0	0	0	0	0	0	0	0	0	0	0	0	0	0	6	0	Mixed	Woody vegetation	Site_11
-83.0429	39.0676	0	0	0	0	3	0	0	0	0	0	37	0	0	0	0	0	0	0	0	2	0	0	0	Mixed	Woody vegetation	Site_11
-83.0433	39.0219	9	0	0	0	3	0	2	0	0	0	5	0	0	0	0	0	0	0	0	0	0	0	0	Mixed	Gravel	Site_12
-83.0438	39.0219	13	0	0	1	0	0	0	0	0	0	0	0	0	0	0	1	0	0	0	0	0	0	0	Mixed	Gravel	Site_12
-83.0446	39.022	1	0	0	0	0	0	0	0	0	0	6	0	0	0	0	0	0	0	0	0	0	0	0	Mixed	Grass	Site_12
-83.0458	39.022	2	0	0	0	0	0	0	0	0	0	13	0	0	0	0	0	0	0	0	0	0	0	0	Mixed	Grass	Site_12
-83.0474	39.0222	7	0	0	0	0	0	0	0	0	0	0	0	0	9	0	0	0	0	0	1	0	0	0	Mixed	Grass	Site_12
-83.0495	39.0223	21	0	0	0	0	0	0	0	0	0	15	0	0	1	0	0	0	1	0	0	0	0	0	Mixed	Grass	Site_12
-83.0417	39.0241	8	0	0	0	0	0	0	0	0	0	19	0	0	0	3	0	0	0	0	0	0	0	0	Mixed	Woody vegetation	Site_12
-83.0427	39.0242	4	0	0	0	0	0	0	0	0	0	55	0	0	0	0	0	0	0	0	0	0	0	0	Mixed	Woody vegetation	Site_12
-83.0447	39.0243	7	0	0	0	0	25	0	0	0	0	39	10	0	0	0	2	0	0	0	0	0	0	0	Mixed	Woody vegetation	Site_12
-83.0464	39.0246	0	0	0	0	0	0	0	0	0	0	0	0	0	0	0	0	0	0	0	0	0	0	0	Mixed	Woody vegetation	Site_12
-82.9719	39.3429	0	0	0	0	0	0	0	0	0	0	0	0	0	0	0	0	0	0	0	0	0	0	0	Developed	Swamp	Site_7
-82.9719	39.3431	0	0	0	0	0	0	0	0	0	0	0	0	0	0	0	0	0	0	0	0	0	0	0	Developed	Woody vegetation	Site_7
-82.972	39.3436	4	0	0	0	0	0	0	0	0	0	11	0	0	0	0	0	0	0	0	0	0	0	0	Developed	Swamp	Site_7
-82.9699	39.343	0	0	0	0	0	2	0	0	4	0	12	0	0	0	0	0	1	0	0	0	3	0	0	Developed	Mud	Site_7
-82.9699	39.3432	8	0	0	0	0	0	1	0	0	0	18	0	0	0	0	0	0	0	0	0	0	0	0	Developed	Swamp	Site_7
-82.9699	39.3434	0	0	0	0	0	221	0	0	0	0	37	0	0	0	0	0	0	0	0	0	0	0	0	Developed	Lawn	Site_7
-82.9698	39.3443	0	0	0	0	0	0	0	0	0	0	0	0	0	0	0	0	0	0	0	0	0	0	0	Developed	Swamp	Site_7
-83.017	39.0709	0	0	0	0	0	0	0	0	0	0	18	0	0	0	0	0	0	0	0	0	0	0	0	Mixed	Woody vegetation	Site_10
-83.0169	39.071	0	0	0	0	0	0	1	1	0	0	0	0	0	0	0	0	0	0	0	0	0	0	0	Mixed	Woody vegetation	Site_10
-83.0165	39.0726	0	0	0	0	0	0	0	0	0	0	0	0	0	0	0	0	0	0	0	0	0	0	0	Mixed	Crop	Site_10
-83.0166	39.0722	14	0	0	0	0	0	0	0	0	0	0	0	0	0	0	0	0	0	0	0	0	0	0	Mixed	Woody vegetation	Site_10
-83.0168	39.0715	11	0	0	0	0	0	0	0	0	0	63	0	0	0	0	0	0	0	0	0	0	0	0	Mixed	Woody vegetation	Site_10
-83.0428	39.0261	8	0	0	0	0	0	0	0	0	0	12	0	0	0	0	0	0	0	0	0	0	0	0	Mixed	Woody vegetation	Site_12
-83.0431	39.0261	0	0	0	0	0	0	0	0	0	0	0	0	0	0	0	0	0	0	0	0	0	0	0	Mixed	Woody vegetation	Site_12
-83.0437	39.026	16	0	0	0	0	12	0	0	0	0	0	0	0	0	0	0	0	0	0	0	0	0	0	Mixed	Woody vegetation	Site_12
-83.0443	39.0261	5	0	0	0	0	0	0	1	0	0	0	0	0	0	0	0	0	0	0	0	0	0	0	Mixed	Woody vegetation	Site_12
-82.9284	39.2918	3	0	0	0	0	21	0	0	0	0	13	0	0	1	0	0	0	0	0	0	0	0	0	Mixed	Woody vegetation	Site_8
-82.9283	39.2918	0	0	0	0	0	0	0	0	0	0	0	0	0	0	0	0	0	0	0	0	0	0	0	Mixed	Woody vegetation	Site_8
-82.9281	39.2918	1	0	0	0	0	1	0	0	1	0	0	0	0	0	0	0	0	0	0	0	0	0	0	Mixed	Woody vegetation	Site_8
-82.9279	39.2918	0	0	0	0	0	0	0	0	0	0	0	0	0	0	0	0	0	0	0	0	0	0	0	Mixed	Crop	Site_8
-82.9333	39.2948	0	0	0	0	0	0	1	0	0	0	0	0	0	0	0	0	0	2	0	0	0	0	0	Mixed	Gravel	Site_8
-82.9328	39.2948	12	0	0	0	0	0	0	0	5	0	2	0	0	0	0	0	0	0	0	0	0	1	0	Mixed	Gravel	Site_8
-82.9318	39.2949	0	0	0	0	0	8	0	0	4	0	0	16	0	0	0	0	0	0	0	0	0	0	0	Mixed	Grass	Site_8
-82.9308	39.2948	0	0	0	0	0	0	0	0	0	0	0	0	0	1	0	0	0	0	0	0	0	0	0	Mixed	Woody vegetation	Site_8
-82.9302	39.2948	0	0	0	0	0	10	0	0	0	0	0	11	0	0	0	0	0	0	0	0	0	0	0	Mixed	Woody vegetation	Site_8
-82.9297	39.2948	0	0	0	0	0	0	0	0	0	0	0	0	0	0	0	0	0	0	0	0	0	0	0	Mixed	Woody vegetation	Site_8
-82.9294	39.2947	8	0	0	0	0	0	0	0	0	0	0	0	0	0	0	0	0	0	0	0	0	0	0	Mixed	Woody vegetation	Site_8
-82.9292	39.2947	8	0	0	0	0	0	0	0	0	0	19	0	0	0	0	0	0	0	0	0	0	0	0	Mixed	Crop	Site_8
-83.0121	39.0711	0	0	0	0	1	0	0	0	0	0	19	15	0	0	0	0	0	0	3	0	0	0	0	Mixed	Woody vegetation	Site_10
-83.0122	39.0713	0	0	0	0	0	0	0	0	0	0	0	0	0	0	0	0	1	0	0	0	0	3	0	Mixed	Woody vegetation	Site_10
-83.0122	39.0715	3	0	0	0	0	0	0	0	0	0	0	0	0	0	0	0	0	0	0	0	0	0	0	Mixed	Woody vegetation	Site_10
-83.0124	39.0719	0	0	0	0	0	0	0	0	0	0	16	0	0	0	0	0	0	0	0	0	0	0	0	Mixed	Crop	Site_10
-83.0094	39.0717	0	0	0	0	0	0	0	0	0	0	0	0	0	0	0	0	0	0	0	0	0	0	0	Mixed	Woody vegetation	Site_10
-83.0095	39.0719	8	0	0	0	0	0	0	0	0	0	1	0	0	0	0	0	0	0	0	0	0	0	0	Mixed	Woody vegetation	Site_10
-83.0097	39.0722	0	0	0	0	0	4	0	0	0	0	38	0	0	0	1	0	0	0	0	0	0	0	0	Mixed	Crop	Site_10
-83.0432	39.0283	6	0	0	0	0	0	0	0	0	0	0	0	0	0	0	0	1	0	0	0	0	0	0	Mixed	Woody vegetation	Site_12
-83.0433	39.0283	8	0	0	0	0	0	0	0	0	0	4	0	0	0	0	0	0	0	0	0	0	0	5	Mixed	Woody vegetation	Site_12
-83.0435	39.0283	0	0	0	0	0	0	0	0	0	0	0	0	0	0	0	0	0	0	0	0	0	0	0	Mixed	Woody vegetation	Site_12
-83.0437	39.0283	0	0	0	0	0	0	0	0	0	0	0	0	0	0	0	0	0	0	0	0	0	0	0	Mixed	Crop	Site_12
-83.0426	39.0305	0	0	0	0	0	0	0	0	0	0	13	0	0	1	0	0	0	0	0	0	0	0	0	Mixed	Woody vegetation	Site_12
-83.0423	39.0305	0	0	0	1	0	0	0	0	0	0	0	0	0	0	0	0	0	0	0	1	0	0	0	Mixed	Woody vegetation	Site_12
-83.0417	39.0306	6	0	0	0	0	0	0	0	0	0	0	0	0	0	0	0	0	0	0	0	0	0	0	Mixed	Woody vegetation	Site_12
-83.0412	39.0306	9	0	0	0	0	0	0	0	0	0	0	0	0	0	0	0	0	0	0	0	0	0	0	Mixed	Crop	Site_12
-82.9342	39.2949	30	0	0	0	1	0	0	0	0	0	0	0	0	0	0	0	1	0	0	0	0	0	0	Mixed	Gravel	Site_8
-82.935	39.2949	0	0	0	0	0	6	0	0	4	0	50	0	0	0	0	0	0	0	0	0	0	0	0	Mixed	Grass	Site_8
-82.936	39.2949	4	0	0	0	0	0	0	0	7	0	92	0	0	0	0	0	0	0	0	0	0	0	0	Mixed	Woody vegetation	Site_8
-82.9364	39.2949	0	0	0	0	0	0	0	0	0	0	0	0	0	0	0	0	0	0	0	0	0	0	0	Mixed	Woody vegetation	Site_8
-82.9372	39.2949	4	0	0	0	0	0	0	0	0	0	0	0	0	0	0	0	0	0	0	0	0	0	1	Mixed	Woody vegetation	Site_8
-82.9297	39.2918	2	0	0	0	0	0	0	0	0	0	0	0	0	0	0	0	0	0	0	0	0	0	0	Mixed	Gravel	Site_8
-82.9299	39.2918	0	0	0	0	0	0	0	0	0	0	0	0	0	0	0	0	0	0	0	0	0	0	0	Mixed	Gravel	Site_8
-82.9306	39.2918	0	0	0	0	0	0	0	0	0	0	0	0	0	0	0	2	0	0	0	0	0	0	0	Mixed	Woody vegetation	Site_8
-82.9316	39.2918	0	0	0	0	0	0	0	0	0	0	0	0	0	0	0	0	0	0	0	0	0	0	0	Mixed	Woody vegetation	Site_8
-82.9326	39.2919	0	0	0	0	0	0	0	0	0	0	11	0	0	0	0	0	0	0	0	0	0	0	0	Mixed	Swamp	Site_8
-83.0452	39.0593	0	0	0	0	0	0	0	0	0	0	13	0	0	0	0	0	0	0	0	0	0	0	0	Mixed	Grass	Site_11
-83.0418	39.0218	0	0	0	0	0	3	0	0	0	0	6	0	0	1	0	0	0	0	0	0	0	0	0	Mixed	Woody vegetation	Site_12
-83.0422	39.0218	0	0	0	0	0	0	0	0	0	0	0	0	0	0	0	0	0	0	0	0	0	0	0	Mixed	Woody vegetation	Site_12
-83.0412	39.0217	0	0	0	1	0	0	0	0	0	0	27	0	0	0	0	0	0	0	0	0	0	0	0	Mixed	Woody vegetation	Site_12
-83.0424	39.0218	2	0	0	0	0	3	0	0	0	0	13	0	0	0	0	0	0	0	0	0	0	0	0	Mixed	Woody vegetation	Site_12
-83.0415	39.0241	6	0	0	0	0	0	0	0	0	0	21	0	0	1	0	0	0	0	0	0	0	0	0	Mixed	Woody vegetation	Site_12
-83.0414	39.0241	8	0	0	0	0	0	0	0	0	0	2	0	0	0	0	0	0	0	0	0	0	0	0	Mixed	Crop	Site_12
-83.0412	39.0241	6	0	0	0	0	2	0	0	0	0	7	0	0	0	0	0	0	0	0	0	0	0	0	Mixed	Crop	Site_12
-83.0418	39.0262	14	0	0	0	0	3	0	0	0	0	6	0	0	0	0	0	0	0	0	0	0	0	0	Mixed	Gravel	Site_12
-83.0416	39.0262	1	0	0	0	0	11	0	0	0	0	55	0	0	0	0	0	0	0	0	0	0	0	0	Mixed	Woody vegetation	Site_12
-83.0414	39.0262	0	0	0	0	0	0	0	0	0	0	73	0	0	0	0	5	0	0	0	0	0	0	0	Mixed	Woody vegetation	Site_12
-83.0411	39.0262	8	0	0	0	0	0	0	0	0	0	21	0	0	0	0	0	0	0	0	0	0	7	0	Mixed	Crop	Site_12
-83.0422	39.0284	3	0	0	0	0	0	0	0	0	0	14	0	0	0	0	0	0	0	0	0	0	0	0	Mixed	Woody vegetation	Site_12
-83.0421	39.0284	6	0	0	0	0	0	0	0	0	0	15	0	0	0	0	0	0	0	0	0	0	0	0	Mixed	Woody vegetation	Site_12
-83.0419	39.0284	1	0	0	0	0	0	0	0	0	0	26	0	0	0	0	0	0	0	0	0	0	0	0	Mixed	Crop	Site_12
-83.0418	39.0284	0	0	0	3	0	1	0	1	0	0	19	0	0	0	0	0	0	0	0	0	0	0	0	Mixed	Crop	Site_12
-83.0429	39.031	1	0	0	0	0	0	0	0	0	0	25	0	0	0	0	0	0	3	3	0	0	0	0	Mixed	Woody vegetation	Site_12
-83.0428	39.031	0	0	0	0	0	0	0	0	0	0	0	0	0	0	0	0	0	1	1	0	0	0	0	Mixed	Woody vegetation	Site_12
-83.0427	39.031	0	0	0	0	1	0	0	0	20	0	0	0	0	0	0	0	1	0	0	0	0	0	0	Mixed	Woody vegetation	Site_12
-83.0425	39.0311	0	0	0	0	0	0	0	0	0	0	0	0	0	0	0	4	0	0	0	0	0	0	0	Mixed	Crop	Site_12
-83.0423	39.0311	0	0	0	0	0	0	0	0	0	0	0	0	0	0	0	0	0	0	0	0	0	0	0	Mixed	Crop	Site_12
-83.044	39.031	0	0	0	0	0	0	0	0	0	0	0	0	0	0	0	0	0	0	0	0	0	0	0	Mixed	Woody vegetation	Site_12
-83.0441	39.031	0	0	0	0	0	0	0	0	0	0	0	0	0	0	0	0	3	0	0	0	4	0	0	Mixed	Woody vegetation	Site_12
-83.0442	39.031	0	0	0	0	0	0	0	0	0	0	25	0	0	1	0	0	0	0	0	0	0	0	0	Mixed	Crop	Site_12
-83.0442	39.031	0	0	0	0	0	0	0	0	0	0	0	0	0	0	0	0	0	0	0	0	0	0	0	Mixed	Woody vegetation	Site_12
-82.9788	39.3403	11	0	0	0	0	14	0	0	0	0	6	2	0	0	0	0	0	0	0	0	0	0	0	Developed	Mud	Site_7
-83.0395	39.0685	4	0	0	0	0	0	0	0	0	0	13	0	0	0	0	0	0	0	0	0	0	0	0	Mixed	Gravel	Site_11
-83.0392	39.0684	0	0	0	0	0	1	0	0	0	0	21	0	0	0	0	4	0	0	2	0	0	0	0	Mixed	Crop	Site_11
-83.0386	39.0682	0	0	0	0	0	0	0	0	0	0	0	0	0	0	0	0	0	1	0	0	0	0	0	Mixed	Crop	Site_11
-83.0372	39.0675	4	0	0	0	0	23	0	0	0	0	13	0	0	1	0	0	0	1	0	0	0	0	0	Mixed	Shrub	Site_11
-83.0412	39.0671	2	0	0	0	0	0	0	0	0	0	27	0	0	0	0	0	0	0	0	0	0	0	0	Mixed	Gravel	Site_11
-83.041	39.067	17	0	0	0	0	0	1	0	0	0	23	0	13	0	0	0	0	0	0	0	0	0	0	Mixed	Woody vegetation	Site_11
-83.0406	39.0668	4	0	0	0	0	0	0	0	0	0	34	0	0	0	4	0	0	0	0	0	0	0	0	Mixed	Grass	Site_11
-83.0402	39.0666	12	0	0	0	0	8	0	0	0	0	6	0	0	0	0	0	0	0	0	0	0	0	0	Mixed	Woody vegetation	Site_11
-83.0431	39.0648	1	0	0	0	0	4	0	0	0	0	21	0	0	0	0	0	0	0	0	0	0	0	0	Mixed	Woody vegetation	Site_11
-83.0428	39.0647	0	0	0	2	0	0	0	0	0	0	0	0	0	0	0	0	0	0	0	0	0	0	0	Mixed	Grass	Site_11
-83.0422	39.0645	1	0	0	0	0	0	0	0	0	0	33	0	0	0	0	0	0	0	0	0	0	0	0	Mixed	Grass	Site_11
-83.0443	39.0618	14	0	0	0	2	0	0	0	0	0	0	0	0	0	0	0	0	0	0	0	0	0	0	Mixed	Woody vegetation	Site_11
-83.0441	39.0618	0	0	0	0	0	0	0	0	0	0	0	0	0	0	0	0	0	0	0	0	0	0	0	Mixed	Grass	Site_11
-83.0439	39.0617	11	0	0	0	0	28	0	0	0	0	56	0	0	0	0	0	0	0	0	0	0	0	0	Mixed	Woody vegetation	Site_11
-83.0437	39.0616	2	0	0	0	0	16	0	0	0	0	25	0	0	0	0	0	0	0	0	0	0	0	0	Mixed	Woody vegetation	Site_11
-83.0448	39.0593	0	0	0	0	4	0	0	0	0	0	12	0	0	0	0	0	0	0	0	0	0	0	0	Mixed	Woody vegetation	Site_11
-83.0454	39.0594	4	0	0	0	0	0	0	0	0	0	0	0	0	0	0	0	0	0	0	0	0	0	0	Mixed	Woody vegetation	Site_11
-83.0417	39.0692	0	0	0	0	0	0	0	0	0	0	0	0	0	0	0	0	0	0	0	0	0	0	0	Mixed	Crop	Site_11
-83.0414	39.0692	0	0	0	0	0	0	0	0	0	0	0	0	0	0	0	0	0	0	0	0	0	0	0	Mixed	Crop	Site_11
-83.041	39.0691	0	0	0	0	0	0	0	0	0	0	0	0	0	0	0	0	0	0	0	2	0	0	0	Mixed	Woody vegetation	Site_11
-83.0406	39.069	0	0	0	0	0	0	1	1	0	0	0	0	0	1	0	0	0	0	0	0	0	0	0	Mixed	Woody vegetation	Site_11
-83.0422	39.0693	0	0	0	0	0	0	0	0	0	0	36	0	0	0	0	0	0	0	0	0	0	0	0	Mixed	Woody vegetation	Site_11
-82.9292	39.2851	0	0	0	0	0	0	0	0	0	0	65	0	0	0	0	0	0	0	0	0	0	0	1	Mixed	Mud	Site_8
-82.9296	39.2852	0	0	0	0	0	0	0	0	0	0	0	0	0	0	0	0	0	0	0	0	0	0	0	Mixed	Woody vegetation	Site_8
-82.9345	39.2853	5	0	0	0	0	0	0	0	0	0	66	0	0	0	0	0	0	0	0	0	0	0	0	Mixed	Woody vegetation	Site_8
-82.9336	39.2852	19	0	0	0	0	0	0	0	0	0	39	0	0	0	1	0	0	0	0	0	0	0	0	Mixed	Woody vegetation	Site_8
-82.9305	39.2852	0	0	0	1	0	0	0	0	0	0	80	0	0	0	0	0	0	0	0	0	0	0	0	Mixed	Woody vegetation	Site_8
-82.9299	39.2871	0	0	0	0	0	4	0	0	0	0	25	0	0	0	0	0	0	0	0	0	0	0	0	Mixed	Swamp	Site_8
-82.9305	39.2871	7	0	0	0	0	150	0	0	0	0	0	0	0	0	0	0	0	0	0	0	0	1	0	Mixed	Woody vegetation	Site_8
-82.9313	39.2871	0	0	0	0	0	0	0	0	0	0	0	0	0	0	0	0	0	0	0	0	0	0	0	Mixed	Woody vegetation	Site_8
-82.9329	39.2872	0	0	0	0	0	1	0	0	0	0	53	0	0	0	0	0	0	0	0	0	0	0	0	Mixed	Woody vegetation	Site_8
-82.9293	39.2894	4	0	0	0	0	0	0	0	0	0	23	0	0	0	0	0	0	0	0	0	0	0	0	Mixed	Gravel	Site_8
-82.9298	39.2894	3	0	0	0	0	17	0	0	0	0	21	3	0	0	0	0	0	0	0	0	0	0	0	Mixed	Woody vegetation	Site_8
-82.9318	39.2895	1	0	0	0	0	0	0	0	0	0	2	0	0	0	0	0	0	1	0	0	0	0	0	Mixed	Swamp	Site_8
-82.9328	39.2895	8	0	0	0	0	0	0	0	0	0	51	0	0	0	0	0	2	0	0	0	0	0	0	Mixed	Woody vegetation	Site_8
-82.9334	39.2895	1	0	0	0	0	0	0	1	0	0	16	0	0	4	0	0	0	0	0	1	0	0	0	Mixed	Woody vegetation	Site_8
-82.8445	39.1902	0	0	0	0	0	0	0	0	0	0	4	0	0	0	0	0	0	0	1	0	0	0	0	Mixed	Woody vegetation	Site_9
-82.8442	39.1902	0	0	0	0	0	0	0	0	0	0	8	0	0	0	0	0	0	0	0	0	0	0	0	Mixed	Crop	Site_9
-82.8437	39.1901	2	0	0	0	1	1	0	0	0	0	37	0	0	0	0	0	0	0	0	0	0	0	0	Mixed	Crop	Site_9
-82.8431	39.1901	13	0	0	0	0	0	0	0	0	0	0	0	0	0	0	0	0	0	0	0	0	0	0	Mixed	Woody vegetation	Site_9
-82.8455	39.1886	0	0	0	0	0	2	0	0	0	0	5	0	0	0	0	0	0	1	0	0	0	0	0	Mixed	Woody vegetation	Site_9
-82.8452	39.1886	0	0	0	0	0	11	0	0	0	0	3	0	0	0	0	0	0	0	0	0	0	0	0	Mixed	Woody vegetation	Site_9
-82.8444	39.1885	5	0	0	0	0	0	0	0	0	0	0	0	0	0	1	0	0	0	0	0	0	0	0	Mixed	Crop	Site_9
-82.844	39.1885	11	0	0	0	0	0	0	0	0	0	3	0	0	0	0	0	0	0	0	0	0	1	0	Mixed	Woody vegetation	Site_9
-83.0062	39.0717	3	0	0	0	0	0	0	0	0	0	35	0	0	0	0	0	0	0	0	0	0	0	0	Mixed	Swamp	Site_10
-83.006	39.0713	10	0	0	0	0	0	0	0	0	0	0	0	0	0	0	0	0	0	0	0	0	0	0	Mixed	Woody vegetation	Site_10
-83.0062	39.0715	7	0	0	0	0	0	5	0	0	0	11	0	0	0	0	0	0	0	0	0	0	0	0	Mixed	Swamp	Site_10
-83.0091	39.071	8	0	0	0	0	0	0	0	0	0	28	0	0	0	0	0	0	1	0	0	0	0	0	Mixed	Swamp	Site_10
-83.0091	39.0709	9	0	0	0	0	0	0	0	0	0	4	0	0	0	0	0	0	0	0	0	0	0	0	Mixed	Swamp	Site_10
-83.009	39.0707	2	0	0	0	0	21	0	0	0	0	0	0	0	0	0	0	0	0	0	0	0	0	3	Mixed	Woody vegetation	Site_10
-83.0119	39.0703	1	0	0	0	0	0	0	0	0	0	0	0	0	1	0	0	0	0	0	0	0	0	0	Mixed	Woody vegetation	Site_10
-83.0119	39.0702	9	0	0	0	0	0	0	0	0	0	9	0	0	0	0	0	0	0	0	0	0	0	0	Mixed	Woody vegetation	Site_10
-83.0171	39.0702	0	0	0	0	0	0	0	0	0	0	0	0	0	0	0	2	0	0	0	0	0	0	0	Mixed	Woody vegetation	Site_10
-83.0172	39.0702	0	0	0	0	0	4	0	5	0	0	0	0	0	0	0	0	0	0	1	4	0	0	0	Mixed	Woody vegetation	Site_10
-83.0172	39.0701	3	0	0	0	0	0	0	0	0	0	0	0	0	0	0	0	0	0	0	0	0	0	0	Mixed	Woody vegetation	Site_10
-83.0145	39.0701	6	0	0	0	0	0	0	0	0	0	0	0	0	0	0	0	0	0	0	0	0	0	0	Mixed	Woody vegetation	Site_10
-83.0145	39.0701	0	0	0	0	0	2	0	0	0	0	0	0	0	0	0	0	0	0	0	0	0	0	0	Mixed	Woody vegetation	Site_10
-83.0145	39.07	3	0	0	0	0	1	0	1	0	0	5	0	0	0	0	0	1	0	0	0	0	0	0	Mixed	Woody vegetation	Site_10
-83.0067	39.0724	0	0	0	0	0	0	0	0	0	0	0	0	0	0	0	0	0	0	0	0	0	0	0	Mixed	Woody vegetation	Site_10
-83.0068	39.0725	0	0	0	1	0	3	0	0	0	0	3	0	0	0	0	0	0	0	0	0	0	0	0	Mixed	Woody vegetation	Site_10
-83.0069	39.0726	0	0	0	1	0	0	0	0	0	0	0	0	0	0	0	0	0	0	0	0	0	0	0	Mixed	Woody vegetation	Site_10
-83.007	39.0728	10	0	0	0	0	0	0	0	0	0	0	0	0	0	0	0	0	0	0	0	0	0	0	Mixed	Woody vegetation	Site_10
-82.8459	39.187	1	0	0	0	0	0	0	0	0	0	18	0	0	0	0	0	0	0	0	0	0	0	0	Mixed	Gravel	Site_9
-82.8457	39.187	17	0	0	0	0	10	0	0	0	0	37	0	0	0	0	1	0	0	0	1	0	0	0	Mixed	Gravel	Site_9
-82.8455	39.187	0	0	0	0	0	0	0	0	0	0	0	0	0	0	0	0	0	0	0	0	0	0	0	Mixed	Shrub	Site_9
-82.8452	39.187	0	0	0	0	3	0	0	0	0	0	0	0	0	0	0	0	0	0	0	0	0	1	0	Mixed	Woody vegetation	Site_9
-82.845	39.187	0	0	0	4	0	0	0	0	0	0	0	0	0	0	0	0	0	0	0	0	0	0	0	Mixed	Woody vegetation	Site_9
-82.8453	39.1853	17	0	0	1	0	0	0	0	0	0	0	0	0	0	0	0	0	0	0	0	0	0	0	Mixed	Gravel	Site_9
-82.845	39.1853	13	0	0	0	0	0	0	0	0	0	19	0	0	0	0	0	0	0	0	0	0	0	0	Mixed	Gravel	Site_9
-82.8448	39.1854	15	0	0	0	0	0	0	0	0	0	7	0	0	0	0	0	0	0	0	0	0	0	0	Mixed	Shrub	Site_9
-82.8446	39.1856	3	0	0	2	0	0	0	0	0	0	0	0	0	0	0	0	0	0	0	0	0	0	0	Mixed	Woody vegetation	Site_9
-82.8444	39.1856	9	0	0	0	2	0	0	0	0	0	0	0	0	0	0	0	0	0	0	0	0	0	0	Mixed	Woody vegetation	Site_9
-83.0146	39.0708	17	0	0	0	0	0	0	0	0	0	0	0	0	0	3	0	0	0	0	0	0	0	0	Mixed	Woody vegetation	Site_10
-83.0146	39.0711	8	0	0	0	0	0	0	0	0	0	0	0	0	0	1	0	0	0	0	0	0	1	0	Mixed	Woody vegetation	Site_10
-83.0146	39.0719	17	0	0	0	0	13	0	0	0	0	30	0	0	0	0	0	0	0	0	0	0	0	0	Mixed	Crop	Site_10
-83.0146	39.0715	9	0	0	0	0	0	0	1	0	0	38	0	0	0	0	0	0	0	0	0	0	0	0	Mixed	Woody vegetation	Site_10
-83.0219	40.0033	1	0	0	0	0	0	0	0	0	0	19	0	0	0	0	0	0	0	0	0	0	0	0	Developed	Lawn	Site_3
-83.0235	40	0	0	0	0	0	0	0	0	8	0	12	0	0	0	0	0	0	1	0	0	0	0	0	Developed	Lawn	Site_3
-83.0232	39.9969	0	0	0	0	0	0	0	0	0	0	0	0	0	0	0	0	1	0	0	0	0	0	0	Developed	Lawn	Site_3
-83.0235	39.9954	0	0	0	0	0	0	0	0	0	0	0	0	0	0	0	0	0	0	0	0	0	0	0	Developed	Lawn	Site_3
-83.0235	39.9928	0	0	0	0	0	0	0	0	0	0	0	0	0	0	0	0	0	5	0	0	0	0	0	Developed	Lawn	Site_3
-82.8465	39.1848	0	0	0	0	0	0	0	0	0	0	0	0	0	0	1	0	0	0	0	0	0	0	0	Mixed	Crop	Site_9
-82.8446	39.1832	5	0	0	0	0	0	0	0	0	0	5	0	0	0	0	0	0	0	0	0	0	0	0	Mixed	Crop	Site_9
-82.8449	39.183	17	0	0	0	0	0	0	0	23	0	15	0	0	0	0	0	0	0	0	0	0	0	0	Mixed	Crop	Site_9
-82.8452	39.1828	11	0	0	0	0	0	0	0	26	0	7	0	0	0	0	0	0	0	0	0	0	0	0	Mixed	Crop	Site_9
-83.0217	40.0033	0	0	0	0	0	0	0	0	0	0	0	0	0	0	0	0	4	0	0	0	0	0	0	Developed	Lawn	Site_3
-83.0215	40.0032	9	0	0	0	0	8	0	0	0	0	31	0	0	0	0	0	0	0	0	0	0	0	0	Developed	Lawn	Site_3
-83.0232	40	0	0	0	0	0	0	0	0	0	0	0	0	0	0	0	0	0	0	0	0	0	0	0	Developed	Lawn	Site_3
-83.0229	39.9999	0	0	0	0	0	0	0	0	23	0	63	0	0	0	0	5	0	0	0	1	0	0	0	Developed	Lawn	Site_3
-83.023	39.997	6	0	0	0	0	0	0	0	0	0	0	0	0	0	0	0	0	0	0	0	0	0	0	Developed	Lawn	Site_3
-83.0233	39.9954	17	0	0	0	0	0	0	0	16	0	23	0	0	1	0	0	0	0	0	0	0	0	0	Developed	Lawn	Site_3
-83.0232	39.9928	7	0	0	3	0	0	0	0	0	0	2	0	0	0	0	0	0	0	0	0	0	0	0	Developed	Lawn	Site_3
-83.0245	40	0	0	0	0	0	0	0	0	0	0	0	0	0	0	1	0	0	0	0	0	0	0	0	Developed	Woody vegetation	Site_3
-83.0245	40	4	0	0	0	0	0	0	0	0	0	0	0	0	0	0	0	0	0	0	0	0	0	0	Developed	Woody vegetation	Site_3
-83.0231	40.0034	16	0	0	0	0	0	0	0	0	0	30	0	0	0	0	0	0	0	0	0	0	0	0	Developed	Woody vegetation	Site_3
-83.0241	39.9954	0	0	0	0	0	0	0	0	0	0	0	0	0	0	0	0	0	0	0	0	0	0	0	Developed	Woody vegetation	Site_3
-83.0243	39.9954	11	0	0	1	0	0	0	0	0	0	17	0	0	0	0	0	0	0	0	0	0	0	0	Developed	Woody vegetation	Site_3
-83.0244	39.9927	0	0	0	0	0	0	0	0	0	0	0	0	0	0	0	0	0	0	0	0	0	0	0	Developed	Woody vegetation	Site_3
-83.0245	39.9927	0	0	0	0	0	0	0	0	0	0	0	0	0	0	0	0	0	0	0	0	0	0	0	Developed	Woody vegetation	Site_3
-83.0239	39.9969	0	0	0	0	0	0	0	0	0	0	0	0	0	0	0	0	0	0	0	0	0	0	0	Developed	Woody vegetation	Site_3
-83.0241	39.9969	2	0	0	0	0	0	0	0	0	0	0	0	0	0	0	0	0	0	0	0	0	0	0	Developed	Woody vegetation	Site_3
-82.9807	39.3406	0	0	0	0	0	0	0	0	0	0	10	0	0	0	0	0	0	2	0	0	0	0	0	Developed	Mud	Site_7
-82.9808	39.3405	0	0	0	0	0	0	0	0	3	0	0	0	0	0	0	0	1	0	0	0	0	0	0	Developed	Mud	Site_7
-82.9811	39.3402	0	0	0	0	0	0	0	0	0	0	18	0	0	0	0	0	0	0	0	0	0	0	0	Developed	Lawn	Site_7
-82.9812	39.3401	0	0	0	0	0	0	0	0	0	0	33	0	0	0	0	0	0	0	0	0	0	0	0	Developed	Lawn	Site_7
-82.9784	39.3395	0	0	0	0	1	0	0	0	0	0	0	0	0	0	0	0	0	0	0	0	0	0	0	Developed	Mud	Site_7
-82.9785	39.3394	0	0	0	0	0	0	0	0	0	0	0	0	0	0	0	0	0	0	0	0	0	2	0	Developed	Mud	Site_7
-82.9787	39.339	0	0	0	0	0	0	0	0	0	0	0	0	0	0	0	0	0	0	0	0	0	0	0	Developed	Lawn	Site_7
-82.97	39.3412	0	0	0	0	0	0	0	0	0	0	0	0	0	0	0	0	0	0	0	0	1	0	0	Developed	Woody vegetation	Site_7
-82.9901	39.6662	4	0	0	0	0	0	0	0	0	0	0	0	0	0	0	0	0	0	0	0	0	0	0	Agriculture	Woody vegetation	Site_6
-82.9898	39.6662	4	0	0	0	0	0	0	0	0	0	0	0	0	0	0	0	0	0	0	0	0	0	0	Agriculture	Woody vegetation	Site_6
-82.9895	39.6662	5	0	0	0	0	0	0	0	0	0	0	0	0	0	0	0	0	0	0	0	0	0	0	Agriculture	Woody vegetation	Site_6
-82.9891	39.6662	3	0	0	0	0	3	0	0	0	0	0	0	0	0	3	0	0	0	0	0	0	5	0	Agriculture	Woody vegetation	Site_6
-82.9884	39.6661	0	0	0	0	0	0	0	0	0	0	0	0	0	0	0	0	0	0	0	0	0	0	0	Agriculture	Woody vegetation	Site_6
-82.9882	39.6661	7	0	0	0	0	0	0	0	0	0	0	0	0	0	0	0	0	0	0	0	0	0	0	Agriculture	Shrub	Site_6
-82.9867	39.6661	0	0	0	0	0	0	0	0	0	0	0	0	0	0	0	0	0	0	0	0	0	0	0	Agriculture	Shrub	Site_6
-82.9844	39.6661	5	0	0	0	0	0	0	0	0	0	0	0	0	0	0	0	0	0	0	0	0	0	0	Agriculture	Shrub	Site_6
-82.9827	39.6661	3	0	0	0	0	0	0	3	0	0	0	0	0	0	0	0	0	0	0	0	0	0	0	Agriculture	Woody vegetation	Site_6
-82.9906	39.668	0	0	0	0	0	0	0	0	0	0	0	0	0	0	0	0	0	0	0	0	0	0	1	Agriculture	Woody vegetation	Site_6
-82.9895	39.668	0	0	0	0	0	0	0	0	0	0	0	0	0	0	0	0	0	0	0	0	0	0	0	Agriculture	Woody vegetation	Site_6
-82.9887	39.668	6	0	0	0	0	0	0	0	0	0	0	0	0	0	0	0	0	0	0	0	0	0	0	Agriculture	Woody vegetation	Site_6
-82.9878	39.668	0	0	0	0	0	0	0	0	0	0	0	0	0	0	0	0	0	0	0	0	0	0	0	Agriculture	Woody vegetation	Site_6
-82.9873	39.668	11	0	0	0	0	0	0	0	0	0	0	0	0	0	0	0	0	0	0	0	0	0	0	Agriculture	Shrub	Site_6
-82.9865	39.668	0	0	0	0	0	0	0	0	0	0	0	0	0	0	0	0	0	0	0	0	0	0	0	Agriculture	Shrub	Site_6
-82.9845	39.668	2	0	0	0	0	0	0	0	0	0	0	0	0	0	0	6	0	0	0	0	0	0	0	Agriculture	Woody vegetation	Site_6
-82.9836	39.668	4	0	0	0	0	0	0	0	0	0	0	0	0	0	0	0	0	0	0	0	0	0	0	Agriculture	Woody vegetation	Site_6
-82.9916	39.6698	0	0	0	0	0	0	0	0	0	0	0	0	0	0	0	0	1	0	0	0	1	0	0	Agriculture	Woody vegetation	Site_6
-82.9896	39.6698	0	0	0	0	0	0	2	0	0	0	0	0	0	0	0	0	0	0	0	0	0	0	0	Agriculture	Woody vegetation	Site_6
-82.9887	39.6698	0	0	0	0	0	0	0	0	0	0	0	0	0	0	0	0	0	0	0	0	0	0	0	Agriculture	Woody vegetation	Site_6
-82.9884	39.6698	0	0	0	0	0	0	0	0	0	0	0	0	0	0	0	0	0	0	0	0	0	0	0	Agriculture	Gravel	Site_6
-82.9875	39.6698	9	0	0	0	0	1	0	0	0	0	0	0	0	0	0	0	0	0	0	0	0	0	0	Agriculture	Grass	Site_6
-82.9868	39.6698	0	0	0	0	0	0	0	0	0	0	0	0	0	0	0	0	0	0	0	0	0	0	0	Agriculture	Shrub	Site_6
-82.985	39.6698	14	0	0	0	0	0	0	0	0	0	0	0	0	0	1	0	0	0	0	0	0	0	0	Agriculture	Grass	Site_6
-82.9841	39.6698	3	0	0	0	0	0	0	0	0	0	2	0	0	0	0	0	0	0	0	0	0	0	2	Agriculture	Woody vegetation	Site_6
-82.9927	39.6716	0	0	0	0	0	0	0	0	0	0	0	0	0	0	0	0	0	0	0	0	0	0	0	Agriculture	Woody vegetation	Site_6
-82.9924	39.6716	0	0	0	0	0	0	0	0	0	0	0	0	0	0	0	0	0	0	0	0	2	0	0	Agriculture	Woody vegetation	Site_6
-82.9921	39.6716	16	0	0	0	0	0	0	0	0	0	0	0	0	0	0	0	0	0	0	0	0	0	1	Agriculture	Woody vegetation	Site_6
-82.9913	39.6717	0	0	0	0	0	0	0	0	0	0	0	0	0	0	0	0	0	0	0	0	0	0	0	Agriculture	Gravel	Site_6
-82.9904	39.6716	17	0	0	0	0	0	0	1	0	0	0	0	0	0	0	0	0	0	0	0	0	0	0	Agriculture	Woody vegetation	Site_6
-82.9872	39.6716	2	0	0	0	0	0	0	0	0	0	0	0	0	0	0	0	0	0	0	0	0	0	0	Agriculture	Grass	Site_6
-82.9848	39.6716	0	0	0	0	0	8	0	0	0	0	0	0	0	0	0	0	0	0	0	0	0	0	0	Agriculture	Woody vegetation	Site_6
-82.9844	39.6716	5	0	0	0	0	0	0	0	0	0	0	0	0	0	0	0	0	0	0	0	0	6	0	Agriculture	Woody vegetation	Site_6
-82.9952	39.6735	2	0	0	0	0	0	0	0	0	0	0	0	0	0	0	0	0	2	0	0	0	0	0	Agriculture	Woody vegetation	Site_6
-82.9947	39.6735	0	0	0	0	0	0	0	0	0	0	0	0	0	0	0	0	0	0	0	0	0	0	0	Agriculture	Shrub	Site_6
-82.9934	39.6735	0	0	0	0	0	0	0	0	0	0	0	0	0	0	0	0	0	0	0	0	0	0	0	Agriculture	Shrub	Site_6
-82.992	39.6735	0	0	0	0	0	0	0	0	0	0	0	0	0	0	1	0	0	0	0	0	0	0	0	Agriculture	Woody vegetation	Site_6
-82.9915	39.6735	0	0	0	0	0	0	0	0	0	0	0	0	0	0	0	0	0	0	1	0	0	0	0	Agriculture	Woody vegetation	Site_6
-82.9905	39.6735	0	0	0	0	0	0	0	0	0	0	0	0	0	0	0	0	0	0	0	0	0	0	0	Agriculture	Woody vegetation	Site_6
-82.9902	39.6735	5	0	0	0	0	0	0	0	0	0	0	0	0	0	0	0	0	0	0	0	0	0	0	Agriculture	Woody vegetation	Site_6
-82.9876	39.6735	0	0	0	0	0	0	0	0	0	0	0	0	0	0	0	0	0	0	0	0	0	0	0	Agriculture	Grass	Site_6
-82.9849	39.6735	0	0	0	0	0	0	0	0	0	0	0	0	0	1	0	0	0	0	0	0	0	0	0	Agriculture	Woody vegetation	Site_6
-82.9844	39.6735	0	0	0	1	0	0	0	0	0	0	0	0	0	0	0	0	0	0	0	0	0	0	0	Agriculture	Grass	Site_6
-82.9932	39.6716	0	0	0	0	0	0	0	0	0	0	0	0	0	0	0	0	0	0	0	0	0	0	0	Agriculture	Crop	Site_6
-82.9925	39.6698	0	0	0	2	0	0	0	0	0	0	0	0	0	0	0	0	0	0	0	0	0	0	0	Agriculture	Crop	Site_6
-82.9912	39.668	7	0	0	0	0	0	1	0	0	0	0	0	0	0	0	0	0	0	0	0	0	0	0	Agriculture	Crop	Site_6
-82.9904	39.6662	0	0	0	0	0	0	0	0	0	0	0	0	0	0	0	0	0	0	0	0	0	0	0	Agriculture	Crop	Site_6
-83.0087	39.7234	9	0	0	0	0	0	0	0	0	0	0	0	0	5	0	0	0	0	0	0	0	0	0	Agriculture	Woody vegetation	Site_5
-83.01	39.7234	0	0	0	0	0	0	0	0	0	0	0	0	0	0	0	0	0	1	0	0	0	0	0	Agriculture	Swamp	Site_5
-83.0113	39.7234	21	0	0	0	1	0	0	0	0	0	0	0	0	0	0	0	0	0	0	0	0	0	0	Agriculture	Woody vegetation	Site_5
-83.0115	39.7235	22	0	0	0	0	0	0	0	0	0	0	0	0	0	0	0	0	0	0	0	0	0	0	Agriculture	Crop	Site_5
-83.0068	39.7234	0	0	0	0	0	0	0	0	0	0	0	0	0	0	0	0	0	0	0	0	0	0	0	Agriculture	Crop	Site_5
-83.0118	39.7235	8	0	0	0	0	0	0	2	0	0	0	0	0	0	0	0	0	0	0	0	0	0	0	Agriculture	Crop	Site_5
-83.0078	39.7251	0	0	0	0	0	0	0	0	0	0	7	0	0	0	0	0	0	0	0	0	0	0	0	Agriculture	Crop	Site_5
-83.0069	39.7251	11	0	0	0	0	0	0	0	0	0	0	0	0	0	0	0	0	0	0	0	0	0	0	Agriculture	Woody vegetation	Site_5
-83.0055	39.7251	5	0	0	0	0	0	1	0	0	0	0	0	0	0	0	0	0	0	0	0	0	0	0	Agriculture	Crop	Site_5
-83.0045	39.7251	0	0	0	0	0	0	0	0	0	0	0	0	0	0	0	0	0	0	0	0	0	0	0	Agriculture	Woody vegetation	Site_5
-83.0042	39.725	0	0	0	0	0	0	0	0	0	0	0	0	0	0	0	0	0	0	0	0	0	0	0	Agriculture	Woody vegetation	Site_5
-83.0033	39.725	0	0	0	0	0	0	0	0	0	0	0	0	0	0	0	0	0	0	0	0	0	0	0	Agriculture	Woody vegetation	Site_5
-83.0029	39.725	4	0	0	0	0	11	0	0	0	0	0	0	0	0	0	0	0	0	1	0	0	0	0	Agriculture	Woody vegetation	Site_5
-83.0026	39.725	4	0	0	0	0	0	0	0	0	0	8	0	0	0	0	0	0	0	0	0	0	0	0	Agriculture	Crop	Site_5
-83.0054	39.7269	3	0	0	0	0	0	0	0	0	0	0	0	0	0	0	0	0	0	0	0	0	0	0	Agriculture	Crop	Site_5
-83.0046	39.7269	7	0	0	0	0	0	0	0	0	0	0	0	0	0	0	0	0	4	0	0	0	0	0	Agriculture	Woody vegetation	Site_5
-83.0041	39.7269	0	0	0	0	0	0	0	0	0	0	0	0	0	0	0	0	0	0	0	0	0	2	0	Agriculture	Woody vegetation	Site_5
-83.0039	39.7269	7	0	0	0	0	0	0	0	0	0	0	0	0	0	0	0	0	0	0	0	0	0	0	Agriculture	Woody vegetation	Site_5
-83.0037	39.7269	0	0	0	0	0	0	0	0	0	0	0	0	0	0	0	0	4	0	0	0	0	0	0	Agriculture	Woody vegetation	Site_5
-83.0031	39.7269	0	0	0	0	0	0	0	0	0	0	0	0	0	0	0	0	0	0	0	0	0	0	0	Agriculture	Woody vegetation	Site_5
-83.0028	39.7269	0	0	0	0	0	0	0	0	0	0	0	0	0	0	0	0	0	0	0	0	0	0	0	Agriculture	Crop	Site_5
-83.007	39.7289	0	0	0	0	0	0	0	0	0	0	0	0	0	3	0	0	0	0	0	0	0	0	0	Agriculture	Crop	Site_5
-83.0062	39.7288	0	0	0	0	0	0	0	0	0	0	0	0	0	0	0	0	2	0	0	0	0	0	0	Agriculture	Woody vegetation	Site_5
-83.0056	39.7288	4	0	0	0	0	0	0	0	0	0	0	0	0	0	0	0	0	0	0	0	0	0	0	Agriculture	Woody vegetation	Site_5
-83.0051	39.7288	0	0	0	0	0	0	0	0	0	0	0	0	0	0	0	0	0	0	0	0	0	0	0	Agriculture	Woody vegetation	Site_5
-83.0048	39.7288	7	0	0	0	0	0	0	0	0	0	23	0	0	8	0	0	0	0	0	0	0	0	0	Agriculture	Woody vegetation	Site_5
-83.004	39.7288	3	0	0	0	0	0	0	0	0	0	0	0	0	0	0	0	0	0	0	0	0	0	0	Agriculture	Woody vegetation	Site_5
-83.0038	39.7288	0	0	0	0	0	0	0	1	0	0	0	0	0	0	0	0	0	0	0	0	0	0	0	Agriculture	Woody vegetation	Site_5
-83.0035	39.7288	0	0	0	0	0	0	0	0	0	0	60	0	0	0	0	0	0	0	0	0	0	0	0	Agriculture	Crop	Site_5
-83.0073	39.7301	5	0	0	0	0	0	0	0	0	0	0	0	0	0	0	0	0	0	0	0	0	0	0	Agriculture	Woody vegetation	Site_5
-83.0066	39.7301	0	0	0	0	0	0	0	0	0	0	2	0	0	0	0	0	0	0	0	0	0	0	0	Agriculture	Woody vegetation	Site_5
-83.006	39.7301	0	0	0	0	0	0	0	0	0	0	0	0	0	0	0	0	0	0	0	0	0	0	0	Agriculture	Woody vegetation	Site_5
-83.0052	39.7301	0	0	0	0	0	0	1	0	0	0	0	0	0	0	0	0	1	0	0	0	0	0	0	Agriculture	Woody vegetation	Site_5
-83.0046	39.7301	6	0	0	0	0	11	0	0	0	0	0	0	0	0	0	0	0	0	0	0	0	0	0	Agriculture	Crop	Site_5
-83.0197	40.0213	9	0	0	0	0	16	0	2	0	0	0	0	0	0	0	0	2	0	0	0	0	6	0	Developed	Lawn	Site_2
-83.0186	40.0214	2	0	0	0	0	0	0	0	0	0	5	0	0	1	0	0	0	0	0	0	0	0	0	Developed	Woody vegetation	Site_2
-83.0179	40.0215	2	0	0	0	0	0	0	0	0	0	5	0	0	0	0	0	0	0	0	0	0	0	0	Developed	Mud	Site_2
-83.0167	40.0216	13	0	0	0	0	0	0	0	0	0	0	0	0	0	0	0	0	2	0	0	0	0	0	Developed	Woody vegetation	Site_2
-83.0196	40.0202	13	0	0	0	1	0	0	1	0	0	0	0	0	0	0	0	0	0	0	0	0	0	0	Developed	Shrub	Site_2
-83.0195	40.0202	0	0	0	0	0	15	0	0	0	0	3	0	0	0	0	0	0	0	0	1	0	0	0	Developed	Swamp	Site_2
-83.019	40.0202	0	0	0	0	0	22	0	0	0	0	11	0	0	2	0	0	0	0	0	0	0	0	0	Developed	Swamp	Site_2
-83.0186	40.0203	0	0	0	0	0	0	0	0	0	0	0	0	0	0	0	0	0	0	0	0	0	0	0	Developed	Shrub	Site_2
-83.0178	40.0204	0	0	0	0	0	0	0	0	0	0	0	0	0	0	0	0	1	0	0	0	0	0	0	Developed	Swamp	Site_2
-83.0176	40.0204	0	0	0	0	0	0	0	0	15	0	37	0	0	0	0	0	0	0	0	0	0	0	0	Developed	Shrub	Site_2
-83.017	40.0204	0	0	0	0	0	0	0	0	6	0	0	0	0	0	0	2	0	0	0	1	0	0	0	Developed	Shrub	Site_2
-83.0166	40.0205	0	0	0	0	0	0	0	0	8	0	39	0	0	0	0	0	0	0	0	0	0	0	0	Developed	Woody vegetation	Site_2
-83.0164	40.0205	9	0	0	0	0	13	0	0	0	0	0	0	0	0	0	0	0	0	0	0	0	0	0	Developed	Mud	Site_2
-83.0158	40.0206	0	0	0	1	0	0	0	0	0	0	0	0	0	0	0	0	0	0	0	0	0	0	0	Developed	Woody vegetation	Site_2
-83.0156	40.0206	2	0	0	0	0	4	0	0	0	0	0	0	0	0	0	2	0	0	0	2	0	0	0	Developed	Woody vegetation	Site_2
-83.0191	40.0191	2	0	0	0	0	4	0	0	0	0	0	0	0	0	0	0	0	3	0	0	0	0	0	Developed	Lawn	Site_2
-83.0186	40.0191	7	0	0	0	0	0	0	0	0	0	0	0	0	0	0	0	0	0	0	0	0	0	0	Developed	Swamp	Site_2
-83.0172	40.0193	7	0	0	0	0	0	0	0	0	0	0	0	0	0	0	0	0	0	0	0	0	0	0	Developed	Swamp	Site_2
-83.0165	40.0193	8	0	0	0	0	7	0	0	0	0	0	0	0	0	0	0	0	0	0	0	0	5	0	Developed	Woody vegetation	Site_2
-83.0154	40.0194	0	0	0	0	0	0	0	0	0	0	0	0	0	0	0	0	0	0	0	0	0	0	0	Developed	Woody vegetation	Site_2
-83.0154	40.0194	6	0	0	0	0	0	0	0	0	0	0	0	0	0	0	0	0	0	0	1	0	0	0	Developed	Woody vegetation	Site_2
-83.0183	40.018	6	0	0	0	0	0	0	0	0	0	17	0	0	0	0	0	0	0	0	0	0	0	0	Developed	Shrub	Site_2
-83.0173	40.0181	32	0	0	0	0	15	0	0	0	0	0	0	0	0	0	0	0	0	0	0	0	0	0	Developed	Swamp	Site_2
-83.017	40.0182	4	0	0	0	0	0	0	0	0	0	0	0	0	0	0	0	0	0	3	0	0	0	0	Developed	Woody vegetation	Site_2
-83.0165	40.0182	4	0	0	0	0	0	0	0	0	0	0	0	0	0	0	0	0	0	0	0	0	0	7	Developed	Woody vegetation	Site_2
-83.0161	40.0183	13	0	0	0	0	0	0	0	0	0	13	0	0	0	0	0	0	0	0	0	0	0	0	Developed	Mud	Site_2
-83.0153	40.0184	0	0	0	0	0	0	0	0	13	0	0	0	0	0	0	0	0	0	0	0	0	0	0	Developed	Woody vegetation	Site_2
-83.015	40.0184	8	0	0	0	0	4	0	0	0	0	0	0	0	0	0	1	0	0	0	2	0	0	0	Developed	Woody vegetation	Site_2
-83.017	40.0171	7	0	0	0	0	0	0	0	0	0	0	0	0	0	0	0	0	0	0	0	0	0	0	Developed	Woody vegetation	Site_2
-83.0166	40.0172	5	0	0	0	0	0	0	0	0	0	19	0	0	0	0	1	0	0	0	0	0	0	0	Developed	Woody vegetation	Site_2
-83.0165	40.0172	7	0	0	0	0	0	0	0	0	0	0	0	0	0	0	0	0	0	0	0	0	0	0	Developed	Woody vegetation	Site_2
-83.0158	40.0194	7	0	0	0	0	0	0	0	0	0	0	0	0	0	0	0	0	0	0	0	0	0	0	Developed	Mud	Site_2
-83.0155	40.0184	9	0	0	0	0	1	0	0	0	0	0	0	0	0	0	0	0	0	0	1	0	0	0	Developed	Mud	Site_2
-83.0106	39.7234	9	0	0	0	0	1	0	1	0	0	0	0	0	0	0	0	0	0	0	0	0	0	0	Agriculture	Swamp	Site_5
-83.111	40.0945	2	0	0	0	0	12	0	0	0	0	0	0	0	0	0	6	0	0	0	1	0	0	0	Developed	Woody vegetation	Site_1
-83.1107	40.0945	7	0	0	0	0	0	0	1	4	0	0	0	0	0	0	0	0	0	0	0	0	0	0	Developed	Woody vegetation	Site_1
-83.1099	40.0945	0	0	0	0	0	0	0	0	0	0	0	0	0	0	0	0	0	0	0	4	0	0	0	Developed	Woody vegetation	Site_1
-83.1096	40.0945	3	0	0	0	0	0	0	0	0	0	12	0	0	0	0	0	3	0	0	0	5	0	0	Developed	Woody vegetation	Site_1
-83.1092	40.0945	8	0	0	0	0	0	0	5	0	0	0	0	0	0	0	0	0	0	0	0	0	0	0	Developed	Woody vegetation	Site_1
-83.1114	40.0965	0	0	0	0	0	0	0	0	0	0	0	0	0	0	0	0	0	0	0	0	0	0	0	Developed	Woody vegetation	Site_1
-83.1112	40.0965	13	0	0	0	0	0	0	0	0	0	0	0	0	1	0	0	0	0	2	1	0	0	0	Developed	Woody vegetation	Site_1
-83.1107	40.0965	16	0	0	0	0	0	0	0	0	0	0	0	0	0	0	0	1	0	0	0	0	0	0	Developed	Mud	Site_1
-83.11	40.0966	0	0	0	0	0	0	0	0	0	0	0	0	0	0	0	0	0	0	0	0	0	0	0	Developed	Woody vegetation	Site_1
-83.1098	40.0966	0	0	0	0	0	0	0	0	0	0	0	0	0	0	0	0	0	0	0	0	0	0	3	Developed	Woody vegetation	Site_1
-83.1093	40.0966	2	0	0	0	0	21	0	0	0	0	41	0	0	0	0	0	0	0	0	0	0	0	0	Developed	Woody vegetation	Site_2
-83.1118	40.0985	0	0	0	0	0	0	0	0	0	0	0	0	0	0	0	0	0	0	0	0	0	0	0	Developed	Woody vegetation	Site_1
-83.1115	40.0985	11	0	0	0	0	0	0	0	0	0	0	0	0	0	0	0	0	0	0	0	0	0	0	Developed	Woody vegetation	Site_1
-83.1113	40.0985	15	0	0	0	0	0	0	0	0	0	0	0	0	0	0	0	0	0	0	0	0	0	0	Developed	Mud	Site_1
-83.1104	40.0985	7	0	0	0	0	0	0	0	0	0	0	0	0	0	0	0	0	0	1	0	0	0	0	Developed	Woody vegetation	Site_1
-83.1101	40.0986	4	0	0	0	0	0	0	0	0	0	9	6	0	0	0	0	0	0	0	0	0	0	0	Developed	Woody vegetation	Site_1
-83.1123	40.1006	9	0	8	0	0	16	0	0	0	0	0	12	0	0	0	0	0	0	0	0	0	0	0	Developed	Woody vegetation	Site_1
-83.1118	40.1006	0	0	0	0	0	0	0	4	0	0	0	0	0	0	0	0	0	0	0	0	0	0	0	Developed	Woody vegetation	Site_1
-83.1115	40.1006	8	0	0	0	0	0	0	0	0	0	0	0	0	0	0	0	0	0	0	1	0	5	0	Developed	Woody vegetation	Site_1
-83.1108	40.1006	23	0	0	0	0	0	0	0	0	0	0	0	0	0	0	0	0	0	0	0	0	0	0	Developed	Woody vegetation	Site_1
-83.1107	40.1006	14	0	0	2	0	0	0	0	0	0	17	0	0	0	0	0	0	0	0	0	0	0	0	Developed	Woody vegetation	Site_1
-83.1128	40.1026	0	0	0	0	0	6	0	0	0	0	7	0	0	0	0	5	0	0	0	0	0	0	0	Developed	Woody vegetation	Site_1
-83.1125	40.1026	0	0	0	0	0	8	0	1	0	0	0	3	0	0	0	1	0	0	0	0	0	0	0	Developed	Woody vegetation	Site_1
-83.1115	40.1026	5	0	0	0	0	0	0	0	0	0	0	0	0	0	0	0	0	0	0	0	0	0	0	Developed	Woody vegetation	Site_1
-83.1113	40.1026	6	0	0	0	0	0	0	0	0	0	0	0	0	0	0	0	0	0	0	0	0	0	0	Developed	Lawn	Site_2
0	0	0	0	0	0	0	50	0	0	0	0	0	0	0	0	1	0	0	0	0	0	0	1	0	Developed	Woody vegetation	Site_1
